# Supplementary material for: Effects of buprenorphine on model development in an adjuvant-induced monoarthritis rat model
Source: PLoS One. 2022 Jan 13;17(1):e0260356. doi: 10.1371/journal.pone.0260356 (PMC8757907; doi:10.1371/journal.pone.0260356)
Supplement: S1 Dataset — (XLSX) [file pone.0260356.s001.xlsx]

## Sheet: Welfare
		CFA								CFA + CAR								CFA + BUP
	Base	0	0	0	0.1	0	0	0	0	0	0	0	0	0	0	0	0	0	0	0	0	0	0	0	0
	D1	0.1	0.1	0.1	0.1	0	0.1	0.4	0.1	0.1	0	0	0.1	0.1	0	0	0.1	0.1	0.1	0.4	0.1	0.1	0.1	0	0
	D2	0.1	0.1	0	0	0.2	0	0.1	0	0	0	0	0	0	0	0	0	0	0.1	0.1	0	0	0.2	0.1	0.1
	D3	0.1	0	0.1	0	0.4	0	0	0	0	0	0	0	0	0	0.1	0	0.1	0	0	0.1	0	0	0.1	0
	D4	0.1	0.1	0	0	0.1	0	0	0	0	0	0	0	0.1	0	0	0.1	0	0	0	0.1	0	0	0.1	0.1
	D6	0.1	0	0	0	0.1	0	0.1	0	0	0	0	0	0.1	0	0	0	0	0	0.1	0.1	0.4	0	0.1	0.1
	D8	0	0	0	0	0	0	0	0	0	0	0	0.1	0	0	0	0	0	0	0	0	0	0	0	0
	D10	0	0	0	0	0	0	0.1	0	0	0	0	0	0.1	0.1	0	0	0.1	0	0	0	0	0	0	0
	D12	0	0	0	0	0.1	0	0.4	0	0	0	0	0	0	0	0	0	0.2	0	0.4	0.2	0.2	0	0.2	0.2
	D14	0	0	0	0	0	0	0	0	0	0	0	0	0.2	0	0	0	0	0	0	0	0.2	0	0	0.2
	D16	0	0	0	0	0	0	0.1	0.1	0	0	0	0.1	0	0	0	0	0	0	0	0	0	0	0	0
	D18	0	0	0	0	0	0	0.4	0	0	0	0	0	0.4	0	0	0.1	0	0	0	0	0	0	0.4	0
	D20	0	0	0	0	0	0	0.1	0	0	0.1	0	0	0	0	0	0	0.1	0	0.1	0	0	0	0	0

## Sheet: Body weight
		CTRL								CFA								CFA + CAR								CFA + BUP
	Base	325	270	311	292	299	307	286	292	284	294	323	311	294	283	317	301	307	287	305	305	300	295	317	313	299	267	300	303	293	307	324	307
	D1	330	266	312	292	311	298	283	289	276	290	320	303	296	277	307	279	301	282	298	291	294	281	307	307	294	263	296	297	293	304	299	345
	D2	329	268	310	292	310	299	285	293	277	288	315	296	293	273	307	286	300	279	297	297	298	280	310	307	294	255	280	280	291	296	294	335
	D3	336	272	320	299	317	301	287	295	280	292	324	306	300	277	317	296	302	287	301	305	303	291	314	313	292	265	285	293	288	299	298	341
	D4	337	270	324	299	318	305	287	302	286	299	330	313	302	283	317	297	305	287	306	308	302	288	319	310	295	261	284	293	287	297	301	337
	D5	342	271	330	300	318	310	290	305	286	303	335	314	308	286	324	299	302	290	311	314	305	294	319	320	288	259	293	289	288	302	300	348
	D6	348	272	334	302	327	319	293	306	291	305	337	319	307	288	335	306	305	295	313	317	305	295	326	318	294	266	299	296	298	309	307	348
	D7	351	276	332	304	329	323	294	304	287	305	341	319	311	290	334	307	310	290	317	321	310	297	328	323	290	261	302	299	297	300	303	351
	D8	356	277	340	308	330	321	300	310	291	307	338	327	315	289	340	314	310	301	318	324	310	303	335	329	297	263	303	298	309	318	309	361
	D9	357	281	343	312	335	327	299	316	296	311	348	332	324	295	346	316	317	307	321	328	315	307	339	335	301	265	313	311	303	323	314	364
	D10	365	286	350	312	338	331	305	320	295	311	343	332	324	294	344	317	317	311	321	332	315	312	342	335	309	272	309	315	308	324	318	368
	D11	365	285	345	312	342	330	305	322	300	315	347	336	328	301	352	316	316	311	328	337	321	313	348	340	315	279	311	317	308	321	322	369
	D12	361	288	351	318	339	331	305	319	299	315	359	338	334	305	352	315	318	316	329	343	318	313	343	341	311	277	313	307	306	317	321	362
	D13	373	294	363	323	340	331	309	326	307	317	364	348	332	308	358	327	319	311	330	343	326	326	356	342	299	271	301	298	300	316	310	364
	D14	379	300	357	320	345	338	310	325	307	320	369	349	343	306	362	330	321	322	333	348	306	295	356	344	307	272	308	299	298	323	312	369
	D15	388	310	368	332	349	341	314	328	319	329	374	357	344	314	368	332	329	324	335	352	325	326	360	349	320	280	315	313	310	325	318	380
	D16	385	312	367	334	348	350	315	332	323	333	370	353	351	317	377	341	334	332	340	358	336	333	366		325	283	321	320	318	337	327	393
	D17	395	316	370	338	356	348	316	333	326	336	381	358	352	321	377	341	337	336	344	361	336	334	372	357	329	282	327	324	314	336	332	395
	D18	391	320	378	341	360	347	322	336	328	337	388	364	360	325	386	349	341	338	347	369	335	343	376	364	335	287	329	329	317	341	334	401
	D19	408	328	382	344	360	344	327	343	330	344	392	372	366	325	393	358	345	340	349	366	341	341	384	372	336	290	335	333	326	348	336	406
	D20	404	329	390	355	374	359	330	350	337	351	401	379	371	334	405	360	352	346	353	374	352	358	392	386	347	294	340	340	335	359	353	402
	D21	415	334	393	352	374	365	331	351	340	351	405	382	374	341	407	364	356	356	350	380	354	361	393	386	353	296	341	346	335	356	352	386

## Sheet: Mobility
		CFA								CFA + CAR								CFA + BUP
	Base	4	4	2	2	4	4	4	4	4	4	4	4	4	4	4	4	4	4	4	4	4	4	4	4
	D1	2	2	2	2	2	2	2	2	2	3	2	2	2	2	2	2	2	2	2	2	2	2	2	2
	D2	2	2	2	2	3	2	2	2	2	2	2	2	3	3	2	2	3	2	2	2	2	2	2	2
	D3	2	2	2	2	2	2	2	2	2	3	3	3	3	2	2	2	3	3	2	2	2	2	3	3
	D4	2	2	2	2	3	2	2	2	2	3	3	3	2	3	2	2	2	2	2	2	3	3	3	3
	D5	3	3	3	3	3	2	3	2	3	3	3	4	4	2	2	3	3	3	3	3	2	3	4	4
	D6	3	3	3	3	2	2	3	3	3	3	4	4	3	3	2	3	2	3	2	2	3	3	4	4
	D7	3	3	2	2	2	2	3	2	3	2	3	3	3	2	2	2	3	3	3	2	3	3	4	4
	D8	2	2	3	2	2	2	2	2	2	3	4	3	2	2	2	2	2	2	3	2	3	3	4	4
	D9	2	3	3	3	2	2	2	2	3	4	4	4	3	2	2	2	4	4	3	3	3	3	3	3
	D10	3	3	4	3	2	2	3	3	2	3	3	3	3	4	2	2	3	3	3	2	3	3	4	3
	D11	3	3	4	3	2	2	2	2	2	4	4	4	3	3	2	2	4	4	3	3	4	4	4	4
	D12	4	4	3	3	3	2	3	3	3	3	3	3	3	3	2	2	2	2	2	2	3	3	3	3
	D13	4	4	4	3	2	2	4	3	3	2	3	3	3	3	2	3	3	3	2	2	2	3	4	4
	D14	4	4	3	3	2	2	3	2	2	2	3	3	4	4	3	3	2	2	2	2	3	3	3	3
	D15	3	3	4	3	2	2	3	2	3	2	4	4	3	3	2	3	3	3	3	3	2	3	4	4
	D16	4	3	4	3	3	2	4	3	3	4	4	4	3	3	3	2	4	3	3	2	2	3	3	4
	D17	4	3	4	2	3	2	4	3	4	3	4	4	3	3	4	4	4	4	3	3	3	3	3	4
	D18	4	3	4	3	3	3	4	4	4	4	4	4	4	4	4	4	4	3	4	3	4	4	4	4
	D19	4	3	4	4	3	3	4	4	4	4	4	4	3	3	4	4	4	4	4	4	3	4	4	4
	D20	4	4	3	3	4	4	4	4	4	4	4	4	4	4	4	4	4	4	4	3	3	3	4	4
	D21	4	4	4	4	3	3	4	4	4	4	4	4	4	4	3	3	4	4	3	3	3	3	4	3
	D22	4	4	4	4	4	3	4	4	4	4	4	3	4	4	3	3	4	4	3	3	4	3	3	4

## Sheet: Stance
		MA								MA + CAR								MA + BUP
	Base	3	3	3	3	3	3	3	3	3	3	3	3	3	3	3	3	3	3	3	3	3	3	3	3
	D1	0	1	0	0	1	1	1	0	1	2	2	2	0	0	0	1	1	2	0	0	0	0	2	1
	D2	2	1	2	2	2	0	0	0	0	1	0	0	1	1	0	1	1	0	0	0	0	0	0	1
	D3	1	1	2	1	0	1	0	1	0	2	2	2	2	0	0	1	1	1	0	0	2	1	2	2
	D4	2	1	1	1	2	0	2	1	0	2	2	2	1	2	0	2	0	2	2	1	2	2	2	2
	D5	2	2	2	2	2	1	2	1	2	2	3	3	2	1	1	2	2	2	2	2	2	2	3	2
	D6	2	2	2	2	0	1	2	2	2	2	3	3	2	2	1	2	1	2	2	1	2	2	3	3
	D7	2	1	2	2	0	0	2	0	2	0	2	2	2	2	1	1	2	2	2	1	2	2	2	2
	D8	1	2	2	1	1	1	0	1	1	2	3	2	2	2	1	2	0	1	2	1	2	2	3	3
	D9	1	2	2	2	1	1	2	1	2	3	2	2	2	1	2	2	3	3	2	2	2	2	2	2
	D10	2	2	3	2	0	0	2	2	2	2	2	2	2	2	2	2	2	2	2	2	2	2	3	2
	D11	2	2	3	1	1	2	1	1	2	2	2	3	2	2	2	2	2	2	2	2	2	2	3	3
	D12	3	2	2	2	2	0	2	2	2	2	2	2	2	2	2	2	2	2	1	1	2	2	2	2
	D13	3	3	2	2	2	2	3	2	2	2	2	2	2	2	1	2	2	2	2	2	2	2	2	3
	D14	1	1	2	2	1	1	2	1	2	2	2	3	3	3	2	2	2	2	3	3	2	2	3	2
	D15	2	2	2	3	2	2	2	2	2	2	3	2	2	3	2	2	2	2	2	2	2	2	3	3
	D16	3	2	3	2	2	1	3	2	2	3	3	3	2	2	2	2	2	2	2	2	2	2	2	3
	D17	3	2	2	0	2	1	3	2	3	2	3	3	2	2	3	3	3	3	2	2	2	2	2	3
	D18	3	2	3	2	2	2	3	3	3	2	3	3	3	3	2	2	3	2	3	2	2	2	3	3
	D19	3	3	3	2	2	2	3	2	2	2	3	2	2	2	3	3	2	2	2	2	2	3	3	2
	D20	3	3	2	2	2	2	2	3	2	2	2	2	3	3	3	3	2	3	2	2	2	2	2	2
	D21	3	3	3	3	2	1	3	3	2	2	3	3	3	3	2	2	3	3	2	2	2	2	3	2
	D22	3	3	3	3	2	2	3	3	2	2	3	2	2	2	2	2	3	3	2	2	3	2	2	3

## Sheet: Lameness
		MA								MA + CAR								MA + BUP
	Base	0	0	0	0	0	0	0	0	0	0	0	0	0	0	0	0	0	0	0	0	0	0	0	0
	D1	3	2	3	3	3	2	3	3	3	2	2	2	3	3	3	3	3	3	3	3	3	3	2	3
	D2	3	3	3	3	2	3	3	3	3	2	3	3	2	2	3	3	2	3	3	3	3	3	3	3
	D3	3	3	3	3	3	3	3	3	3	1	2	2	2	3	3	3	3	3	3	3	3	3	2	2
	D4	2	3	2	2	2	3	2	3	3	1	2	1	3	1	3	2	3	2	2	2	2	2	1	2
	D5	1	1	2	2	2	3	1	3	1	1	1	1	1	2	3	1	1	1	2	2	2	2	0	1
	D6	1	1	2	2	3	2	2	2	2	1	1	1	2	2	3	1	3	2	2	3	2	2	1	1
	D7	3	2	3	3	3	3	2	3	2	3	2	1	1	2	2	2	2	1	2	3	1	1	1	1
	D8	3	2	2	3	3	3	3	3	3	1	1	1	2	2	2	3	3	3	1	3	1	1	0	0
	D9	3	1	1	1	3	3	2	2	1	1	1	1	2	3	2	2	0	1	2	2	2	2	1	1
	D10	2	2	1	1	3	3	1	1	2	1	1	1	1	1	2	2	1	1	2	2	1	1	1	1
	D11	1	2	1	1	3	3	3	3	2	1	1	1	1	1	2	2	1	1	1	1	1	1	1	1
	D12	1	1	1	1	2	3	1	1	1	1	1	1	1	1	2	2	2	2	3	3	2	1	1	1
	D13	1	0	1	2	2	2	1	1	1	2	1	1	1	1	2	2	2	2	2	2	2	1	1	1
	D14	1	1	1	1	3	3	1	2	2	2	1	1	0	1	1	1	2	2	1	1	2	2	1	1
	D15	1	0	1	1	2	2	2	2	1	1	1	1	1	1	2	1	1	1	1	2	2	1	1	1
	D16	1	1	0	1	2	3	1	1	1	1	0	1	1	1	1	2	1	1	1	2	2	1	1	1
	D17	0	1	1	3	1	2	1	1	1	1	0	0	1	1	1	1	1	1	2	2	1	1	1	0
	D18	0	1	0	1	2	2	0	1	1	1	1	1	1	1	1	1	1	1	0	1	1	1	0	0
	D19	1	0	0	1	1	1	1	1	1	1	0	0	1	1	1	1	0	1	1	1	1	0	0	1
	D20	0	0	1	1	1	1	1	0	1	1	1	1	0	0	1	1	0	0	1	1	1	1	1	1
	D21	0	1	1	0	1	2	1	1	1	1	0	0	1	1	1	1	1	1	1	1	1	1	1	1
	D22	0	0	0	1	1	1	1	1	1	1	0	1	1	1	1	1	1	1	1	1	1	1	1	1

## Sheet: Stiffness
			MA								MA + CAR								MA + BUP
		Base	0	0	0	0	0	0	0	0	0	0	0	0	0	0	0	0	0	0	0	0	0	0	0	0
		D1	1	1	1	2	1	1	2	2	1	1	1	2	1	1	1	2	1	1	2	2	1	2	1	2
		D3	1	1	1	1	1	1			2	2	1	1					2	2	2	2
		D6	1	1	1	2	2	1	1	2	1	1	1	1	1	1	2	1	2	1	2	2	1	1	1	1
		D9	1	1	1	1	2	2	1	2	1	1	1	1	1	1	1	1	1	1	1	1	1	1	1	1
		D13	1	1	1	1	2		1	1	1	2	1	1	1	1	1	1	2	1	1	2	1	1	1	1
		D16	1	1	1	1	1	2	1	1	1	1	1	1	1	1	1		1	1	1	1	2	1	1	1
		D20	1	1	1	1	1	2	1	1	1	1	1	1	1	1	1	1	1	1	1	1	1	1	1	1

## Sheet: Circumference
		MA								MA + CAR								MA + BUP								CTRL
	Base	21.13	22.61	19.76	19.94	19.12	19.44	19.43	19.68	19.81	20.03	19.83	20.26	19.32	19.58	19.87	19.89	19.6	18.79	19.1	18.97	20.08	19.17	20.38	20.99	21.97	21.24	21.34	21.31	20.05	19.78	19.46	18.64
	D1	30.92	30.64	28.37	29.47	32.62	31.84	32.47	32.44	29.93	27.19	27.87	29.01	31.95	30.29	28.16	28.7	30.95	34.42	34.16	32.02	33.35	32.37	30.65	34.06	19.7	20.13	21.24	19.69	20.15	20.19	20.17	19.8
	D3	29.53	31.59	31.07	30.07	30.59	31.63			27.96	26.39	25.78	27.23					29.4	35.51	31.63	31.31					21.78	19.77	22.84	21.27	20.14	20.35
	D6	26.19	27.91	26.18	29.38	28.82	26.47	28.06	29.27	27.91	25.55	25.13	25.65	25.23	26.44	26.74	23.91	28.79	29.77	28.06	26.7	27.65	27.07	25.08	26.72	21.54	21.2	21.99	21.03	20.48	18.27	20.97	19.51
	D9	28.5	28.97	27.2	27.77	29.87	27.67	27.69	28.7	26.42	24.41	24.2	24.03	25.61	26.44	25.42	24.52	28.87	29.43	31.02	28.76	28.28	28.18	27.11	27.14	21.1	21.86	21.37	21.52	20.9	20.17	19.82	19.75
	D13	27.6	26.23	26.53	27.8	26.62		24.76	26.62	25.06	25.99	22.83	23.41	23.86	24.85	25.06	23.44	24.52	26.74	27.46	26.26	25.69	23.64	23.39	25.13	22.29	18.81	20.48	20.7	19.28	18.97	18.73	18.96
	D16	25.25	26.13	24.64	27.4	26.77	28.07	25.41	26.58	23.98	24.21	22.79	23.83	22.14	22.61	25.61		25.18	27.84	27.14	24.75	25.45	24.98	24.62	25.61	21.2	21.08	21.37	21.83	20.58	20.48	19.39	19.89
	D20	24.63	25.75	24.17	26.27	24.66	28.84	23.67	24.32	22.89	23.6	23.74	23.06	22.53	23.71	23.94	22.85	23.94	26.36	24.34	23.59	22.97	23.52	22.83	23.95	21.8	20.07	20.88	20.87	20.13	20.03	19.67	19.78

## Sheet: Von Frey
		Ipsilateral	MA								MA + CAR								MA + BUP								CTRL
		Base	42	80.8333	68.7667	29.9	64.2333	42.7333	94.4	61.7	71.3333	62.9	49.4333	59.6	72.3667	63.8333	46.0667	92.2333	73.6333	48.2333	54.9333	68.6333	75.6333	79.5	83.2667	73.1	56.1667	25.5	39.8667	70.1667	56.1	61.1333	65.7667	86.1667
		D1	75.4667	48.0667	12.9667	15.5667	57.2	44.8333	41.4	28.7667	23.9667	28.5	34.3333	24.2667	28.7333	80.2667	35.3	24.6333	16.2667	41.4667	10.8333	47.4333	51.8	29.3667	30.0333	37.8667	51.8333	71.5667	70.3	60.7	62.9333	39.9667	74.9333	88.4
		D3	53.9667	24	25.6667	17.5	47.7333	26.2667	44.3333	33.1	45.4333	22.3	16.9333	20.3667	24.8667	38.1667	67.1667	23.9	24.0667	60.1	16.0333	17.7	33	44.8	54.8	28.3	68.9667	60.1	62.7333	89.7333	68.4	58	43.5	83.9
		D6	30.5	6.76667	16.3333	24.7333	26.6	37.4	20.4	43.2333	25.4667	30.6333	24.4667	34.1	25.1	25.1333	37.9	26.7333	25.6667	20.5667	34.1	24.5	29.4	14.8667	27.3667	17.1	36.7333	27.6333	40.6	59.3667	75.7333	58.1333	59.4333	67.8
		D9	39.0333	39.3	29.5	17.2333	12.3	22.0667	29.4	32.2	38.1667	48.6667	31.4333	25.5	18.2	22.1	28.5333	33.5667	35.0667	58.2	13.6333	37.4333	27.4333	47.6667	43.7	35.4333	68.3333	62.9333	59.0667	88.9333	60.7	50.7	74.1667	48.0333
		D13	48.6	24.7	30.5667	26.9667	21.7667	27.7333	28.0667	19.9	36	13.4333	31.4667	48.2333	13.7333	13.6	39.3	19.1333	25.2333	30.0333	16.5667	16.8	32.3667	20	74.0333	81.2333	82.9667	44.2667	39.7	79.2333	64.5333	81.1333	62.9667	63.8333
		D16	44.7667	22.8	41.7667	17.7333	20.7333	19.6667	36.8	29.1333	23.6333	26	57.0333	40.7	14.2333	11.3	45.9667	33.2	16.7667	45.3667	13.2667	15.3333	32.0333	11.5333	48.3	15.1333	57	47.8	70.6333	73.8667	58.1333	46.8	79.8333	49.3333
		D20	56.6333	32.4	67.7	39	55.3333	43.6	58.3333	21.9333	50.8667	43.0333	38.1667	64.7	28.9667	43.9667	59.8	45.1667	25.0667	46.7667	32.2667	26.4	19.1	22.1	57.4	20.6	68.6667	27.1	88.2333	84.2333	69.1333	72.4333	56.8	35.6333
		Contralateral	MA								MA + CAR								MA + BUP								CTRL
		Base	65.1333	60.5333	47.2333	37.8333	41.6333	52.8333	66.2667	74.1667	65.3	70.2667	55	63.7667	57.6333	87.1333	28.6667	59.2	46.6333	67.3667	55.3	103.9	41	81.2	74.1333	83.7333	54.9333	28.7333	28.6333	70.5667	52.0333	45.9667	53.5333	62.3333
		D1	53.3	73.7	69.9333	94.4667	96.1333	84.5333	102.367	81.7	81.5	83.1667	100.933	70.8	109.467	94.8667	56.4667	57.5	95.2667	89.2667	71.7333	100.867	100.7	92.1333	85.7333	70.7333	83.8667	82.2667	28.5	48.1667	84.7	40.5333	48.2	81.8333
		D3	75.3667	77.3	66.4	38.6667	62.2667	96.1	85.5333	84.3	102.7	95.3667	71.8333	75	89.2	131.1	80.9333	62.6333	84.4667	99.4667	74.9667	77.6	41.4667	64.9333	74.8667	52.3667	49.7	54.4667	30.2667	63.8	82.7333	54.0667	62.9	61.9667
		D6	73.7333	43.5667	64.0333	56.4	75.2	92.1	75.3667	52.3333	68.3	33.7	85.4	65.4333	73.5667	55.1333	67	99.3333	33.7667	40.8333	73.5	98.9667	64.1	63.4667	84.5	65.1333	60.1667	47.5	26.7	50.4333	74.2667	41.9	34.9667	74.7333
		D9	84.1	63.0667	98.8333	53.5	82.7	59.4	65.8333	72.5	77.7	87.1667	69.1333	74.2667	60.9333	53.9333	79.7333	69.9667	98.8333	51.4667	81.8	78.3	33.9667	89.7333	87.5	70.7	78.2667	58.2667	47.6667	62.8	46.7333	53.8333	40.7	58.5333
		D13	27.6667	48.7	80.9	79.8333	75.5667	75.3333	82.1667	35.2	66.9667	91.5	55.2333	69.4667	52.1	52.9	75.6	57.6667	49.2333	33.7333	84	75.1	94.6333	66.3333	72.0333	52.4333	60.7333	59	72.2667	68.7	61.4333	55.8667	66.3	85
		D16	83.5333	63.9667	90.7333	72.5667	77.2	74.2	90.6333	68.0667	69.1333	71.9	75.3	35.4	67.2	57.5667	57.1333	69.0333	46.8	72.8333	84.1333	82.1333	86.0333	79.9667	69.8333	71.2667	76.3667	83.4667	93.1	76.9	103.1	66.6667	65.7667	72.6667
		D20	105.533	62.5667	75.4667	71.2333	64.3333	81.5333	87.9	63.8	56	79.1333	68.9333	85.7333	49.0333	59.7667	89.2667	58.4	47	48.6667	78.9333	85.8333	66.1333	88.1333	79.4667	74.9667	60.5333	89.7667	49.5	60.3333	102.033	60.6	48.4667	44.9

## Sheet: RGS
		MA								MA + CAR								MA + BUP								CTRL
	Baseline	0	0	0	0	0	0	0	0	0	0	0	0	0	0	0	0	0	0	0	0	0	0	0	0	0	0	0	0	0	0	0	0
	D1	0.5	0.75	0	0.5	0	0.5	0	0.25	0	0.25	0.5	0	0	0	0	0	0	0.25	0.75	0	0	0	0.25	0	0	0.25	0	0.5	0	0	0	0
	D2	0.75	0.5	0	0	0.25	0.5	0.25	0.5	0	0	0	0	0.25	0.25	0	0.5	0	0.25	0	0	0.25	0.25	0.5	0.5	0	0.25	0	0.5	0	0	0	0
	D3	0.25	0.5	0.25	0	0.25	0.25	0	0.25	0	0	0.5	0	0.25	0	0	0	0	0	0.25	0.5	0.5	0.25	0	0.25	0.25	0	0	0.25	0	0	0	0
	D4	0	0.75	0.25	0.5	0.5	0.5	0.25	0	0	0.5	0	0.25	0.25	0	0	0.25	0.25	0.5	0.25	0.5	0	0	0	0.75	0	0	0	0	0.25	0	0	0
	D5	0	0.75	0.25	0.5	0.5	0	0.5	1	0.25	0.25	0	0	0	0.25	0.25	0.5	0	0	0	0.25	0	0	0	0	0	0	0	0	0	0	0	0
	D6	0	0	0	0	0	0.25	0.25	0.25	0	0	0.5	0	0	0	0	0	0.25	0	0	0	0	0	0	0	0	0	0	0	0	0	0	0
	D7	0.5	0	0	0	0	0.5	0.5	0	0	0.25	0	0	0	0	0.5	0.5	0	0	0	0	0	0	0.5	0	0.5	0	0	0	0	0	0	0
	D8	0	0.25	0	0	0.25	0	0.25	0	0.5	0.5	0	0	0	0.25	0	0	0.25	0.5	0	0	0	0	0	0	0	0	0.25	0	0	0	0	0
	D9	0.25	0	0	0	0	0	0.25	0.5	0	0	0	0	0	0	0.5	0	0	0	0	0	0	0	0	0.25	0	0	0	0	0	0	0	0
	D10	0	0	0.5	0	0	0.5	0	0	0	0	0	0	0	0	0.5	0	0	0	0	0.25	0	0	0	0.25	0	0	0.25	0	0	0	0	0
	D11	0.25	0.75	0.5	0	0.25	0.5	0	0	0	0	0.25	0	0	0.5	0.25	0	0.25	0	0	0	0	0	0	0	0.25	0	0	0	0	0	0	0
	D12	0	0	0.25	0	0.25	0.5	0	0	0	0	0.5	0.25	0	0	0.25	0	0	0	0	0	0	0	0.25	0	0.25	0	0.5	0	0	0	0	0
	D13	0	0	0	0	0.25	0	0	0	0	0	0	0	0	0	0	0	0	0	0	0	0	0	0	0	0	0	0	0	0	0	0	0
	D14	0	0	0.25	0	0.25	0	0	0	0	0	0	0	0	0	0	0.25	0	0	0	0	0	0	0	0	0	0	0	0	0	0	0	0
	D15	0	0	0	0.25	0	0	0	0.25	0	0	0	0	0	0	0	0	0	0	0	0	0	0	0	0	0	0	0.25	0	0	0	0	0
	D16	0	0	0	0	0	0	0	0	0	0.25	0	0	0	0	0.25	0	0	0	0	0	0	0	0	0	0	0	0	0	0	0	0	0
	D17	0	0	0	0	0.25	0	0	0	0	0	0	0	0.25	0	0	0	0	0.25	0	0.25	0	0	0.5	0	0	0	0.25	0	0	0	0	0
	D18	0.25	0.25	0	0	0.25	0	0	0	0	0.25	0	0	0.25	0	0	0.25	0	0.25	0	0	0	0	0	0	0	0	0	0	0	0	0	0
	D19	0	0	0	0	0	0	0	0	0	0	0	0	0	0	0	0	0	0	0	0	0	0	0	0	0	0	0	0	0	0	0	0
	D20	0	0	0.5	0	0	0.25	0	0.25	0	0	0	0	0	0	0	0	0	0	0	0	0	0	0	0	0	0	0	0	0	0	0	0
	D21	0	0.25	0	0	0	0	0	0	0	0	0	0	0	0	0.25	0	0	0	0	0	0	0	0	0	0	0	0.25	0	0	0	0	0
	AUC pre
	Baseline	0	0	0	0	0	0	0	0	0.125	0	0	0	0	0	0	0	0	0	0	0	0	0	0	0	0	0	0	0.125	0	0	0	0
	AUC treatment
	D1-15	1.25	0.375	1.125	1	0.25	0	0	0	2.25	3.875	2.25	1.375	2.75	3.75	2.25	2.75	0.75	1.625	2	0.5	0.75	1.25	2.25	2	1	1.375	0.875	1.5	0.75	0.5	1.375	2
	AUC post	MA								MA + CAR								MA + BUP								CTRL
	D16-22	0.25	0.375	0.5	0	0.5	0.25	0	0.25	0	0.375	0	0	0.5	0	0.25	0.25	0	0.5	0	0.25	0	0	0.5	0	0	0	0.375	0	0	0	0	0

## Sheet: FCM
		MA				MA + CAR				MA + BUP				CTRL
	Base	5.24226	4.4662	5.2139	8.22398	5.15324	8.81019	4.8695	7.72485	8.29637	5.10108	8.99906	8.36228	7.65434	6.86372	7.62623	6.41202
	D1	11.6473	11.291	9.82284	15.4254	11.9098	11.2911	9.4272	11.0984	7.85238	13.524	14.0814	13.8776	6.81623	7.08016	9.42928	3.96113
	D8	8.41197	10.7298	6.25126	8.80378	5.64487	7.81652	6.62202	8.80831	9.43242	5.67192	7.4499		4.83399	7.8652	9.4572	5.03682
	D15	9.71382	13.8193	5.72119	6.02921	6.73939	7.02225	4.47565	7.57328	3.06244	6.46906	5.16904	4.02076	8.64431	15.691	9.05827	6.55637
	D20	10.188	13.1698	6.46236	7.86299	6.37467	6.10405	8.43535	8.02066	2.50653	8.01192	5.38119	6.50312	10.9454	9.64743	6.80081	5.86766
	Pre vs. Post
		MA				MA + CAR				MA + BUP				CTRL
	Pre	5.24226	4.4662	5.2139	8.22398	5.15324	8.81019	4.8695	7.72485	8.29637	5.10108	8.99906	8.36228	7.65434	6.86372	7.62623	6.41202
	Post	11.6473	11.291	9.82284	15.4254	11.9098	11.2911	9.4272	11.0984	7.85238	13.524	14.0814	13.8776	6.81623	7.08016	9.42928	3.96113
